# Supplementary material for: Systematic Review and Meta-Analysis of Campylobacter Species Contamination in Poultry, Meat, and Processing Environments in South Korea
Source: Microorganisms. 2023 Nov 7;11(11):2722. doi: 10.3390/microorganisms11112722 (PMC10673067; doi:10.3390/microorganisms11112722)
Supplement: Supplementary file 1 [file microorganisms-11-02722-s001.zip]

Archive with 1 entries (1 files):
- microorganisms-2696015-SI.pdf
